# Supplementary material for: Individuals of the common Namib Day Gecko vary in how adaptive simplification alters sprint biomechanics
Source: Sci Rep. 2017 Nov 15;7:15595. doi: 10.1038/s41598-017-15459-6 (PMC5688112; doi:10.1038/s41598-017-15459-6)
Supplement: Supplementary file 1 — Dataset 1 [file 41598_2017_15459_MOESM1_ESM.xlsx]

## Sheet: Sheet1
Kinematics on LEVEL treatment
Variable	by Variable	Correlation	Count	Lower 95%	Upper 95%	Signif Prob
StrideLength	Speed	0.4445	33	0.1194	0.6835	0.0096
StepFrequency	Speed	0.6648	33	0.4165	0.8208	<.0001
StepFrequency	StrideLength	-0.3523	33	-0.6206	-0.0103	0.0443
FemurRotationSpeed	Speed	0.2013	33	-0.1526	0.5094	0.2613
FemurRotationSpeed	StrideLength	0.1468	33	-0.2069	0.4666	0.4149
FemurRotationSpeed	StepFrequency	0.0885	33	-0.2628	0.4191	0.6243
KneeSpeed	Speed	0.6772	33	0.435	0.828	<.0001
KneeSpeed	StrideLength	0.1206	33	-0.2323	0.4455	0.5037
KneeSpeed	StepFrequency	0.6181	33	0.3488	0.7931	0.0001
KneeSpeed	FemurRotationSpeed	0.2532	33	-0.0987	0.5488	0.1551
FemurRetraction	Speed	-0.0861	33	-0.4171	0.265	0.6337
FemurRetraction	StrideLength	0.3218	33	-0.0242	0.599	0.0678
FemurRetraction	StepFrequency	-0.3131	33	-0.5927	0.0339	0.0761
FemurRetraction	FemurRotationSpeed	0.0116	33	-0.333	0.3535	0.9489
FemurRetraction	KneeSpeed	-0.272	33	-0.5628	0.0786	0.1256
FemurRetractionSpeed	Speed	0.406	33	0.0728	0.6576	0.0191
FemurRetractionSpeed	StrideLength	0.1032	33	-0.2489	0.4312	0.5676
FemurRetractionSpeed	StepFrequency	0.3632	33	0.0227	0.6282	0.0378
FemurRetractionSpeed	FemurRotationSpeed	0.0875	33	-0.2638	0.4182	0.6284
FemurRetractionSpeed	KneeSpeed	0.0637	33	-0.2858	0.3983	0.7246
FemurRetractionSpeed	FemurRetraction	0.3919	33	0.0561	0.648	0.0241
AnkleSpeed	Speed	0.6614	33	0.4115	0.8188	<.0001
AnkleSpeed	StrideLength	0.1963	33	-0.1577	0.5055	0.2737
AnkleSpeed	StepFrequency	0.5494	33	0.2541	0.7511	0.0009
AnkleSpeed	FemurRotationSpeed	0.1003	33	-0.2517	0.4288	0.5787
AnkleSpeed	KneeSpeed	0.653	33	0.3992	0.8139	<.0001
AnkleSpeed	FemurRetraction	0.0473	33	-0.3009	0.3843	0.7939
AnkleSpeed	FemurRetractionSpeed	0.0496	33	-0.2988	0.3863	0.7839
AnkleExtension	Speed	0.3719	33	0.0328	0.6342	0.0331
AnkleExtension	StrideLength	0.4504	33	0.1267	0.6874	0.0085
AnkleExtension	StepFrequency	0.0292	33	-0.3173	0.3688	0.8718
AnkleExtension	FemurRotationSpeed	0.0587	33	-0.2905	0.3941	0.7456
AnkleExtension	KneeSpeed	0.4006	33	0.0664	0.654	0.0209
AnkleExtension	FemurRetraction	0.2462	33	-0.106	0.5436	0.1672
AnkleExtension	FemurRetractionSpeed	-0.1532	33	-0.4717	0.2007	0.3948
AnkleExtension	AnkleSpeed	0.8485	33	0.7129	0.923	<.0001
KneeExtension	Speed	0.3185	33	-0.0278	0.5966	0.0708
KneeExtension	StrideLength	0.4439	33	0.1187	0.6831	0.0097
KneeExtension	StepFrequency	-0.0272	33	-0.3671	0.3191	0.8805
KneeExtension	FemurRotationSpeed	0.242	33	-0.1105	0.5404	0.1748
KneeExtension	KneeSpeed	0.7633	33	0.5692	0.8769	<.0001
KneeExtension	FemurRetraction	-0.029	33	-0.3687	0.3174	0.8726
KneeExtension	FemurRetractionSpeed	-0.2109	33	-0.5168	0.1427	0.2387
KneeExtension	AnkleSpeed	0.4042	33	0.0708	0.6565	0.0196
KneeExtension	AnkleExtension	0.5078	33	0.1992	0.7248	0.0026
FemurRotation	Speed	0.028	33	-0.3184	0.3678	0.877
FemurRotation	StrideLength	0.3886	33	0.0523	0.6458	0.0254
FemurRotation	StepFrequency	-0.2386	33	-0.5378	0.1141	0.1812
FemurRotation	FemurRotationSpeed	0.3944	33	0.0591	0.6497	0.0231
FemurRotation	KneeSpeed	0.0266	33	-0.3196	0.3666	0.8832
FemurRotation	FemurRetraction	0.3141	33	-0.0327	0.5934	0.075
FemurRotation	FemurRetractionSpeed	0.0644	33	-0.2852	0.3989	0.7217
FemurRotation	AnkleSpeed	-0.1359	33	-0.4578	0.2176	0.4509
FemurRotation	AnkleExtension	-0.027	33	-0.3669	0.3193	0.8816
FemurRotation	KneeExtension	0.2535	33	-0.0984	0.549	0.1546
Kinematics on INCLINE treatment
Variable	by Variable	Correlation	Count	Lower 95%	Upper 95%	Signif Prob
StrideLength	Speed	0.1669	33	-0.1871	0.4826	0.3532
StepFrequency	Speed	0.5842	33	0.3014	0.7726	0.0004
StepFrequency	StrideLength	-0.696	33	-0.8388	-0.4634	<.0001
FemurRotationSpeed	Speed	0.2821	33	-0.0677	0.5702	0.1117
FemurRotationSpeed	StrideLength	-0.0485	33	-0.3854	0.2998	0.7888
FemurRotationSpeed	StepFrequency	0.2454	33	-0.1069	0.543	0.1686
KneeSpeed	Speed	0.1992	33	-0.1546	0.5078	0.2663
KneeSpeed	StrideLength	-0.4829	33	-0.7087	-0.1673	0.0044
KneeSpeed	StepFrequency	0.5391	33	0.2403	0.7446	0.0012
KneeSpeed	FemurRotationSpeed	0.1648	33	-0.1892	0.4809	0.3595
FemurRetraction	Speed	-0.1919	33	-0.5021	0.1621	0.2847
FemurRetraction	StrideLength	0.2276	33	-0.1256	0.5295	0.2028
FemurRetraction	StepFrequency	-0.3065	33	-0.5879	0.0411	0.0828
FemurRetraction	FemurRotationSpeed	-0.4887	33	-0.7124	-0.1746	0.0039
FemurRetraction	KneeSpeed	-0.3875	33	-0.645	-0.0509	0.0259
FemurRetractionSpeed	Speed	0.2126	33	-0.141	0.5181	0.235
FemurRetractionSpeed	StrideLength	0.0309	33	-0.3158	0.3702	0.8646
FemurRetractionSpeed	StepFrequency	0.1697	33	-0.1843	0.4848	0.345
FemurRetractionSpeed	FemurRotationSpeed	-0.0281	33	-0.3678	0.3183	0.8768
FemurRetractionSpeed	KneeSpeed	-0.1651	33	-0.4811	0.189	0.3586
FemurRetractionSpeed	FemurRetraction	0.2461	33	-0.1061	0.5435	0.1673
AnkleSpeed	Speed	0.5539	33	0.2601	0.7539	0.0008
AnkleSpeed	StrideLength	-0.4155	33	-0.6641	-0.0842	0.0162
AnkleSpeed	StepFrequency	0.7123	33	0.4885	0.8482	<.0001
AnkleSpeed	FemurRotationSpeed	0.2035	33	-0.1503	0.5111	0.256
AnkleSpeed	KneeSpeed	0.4519	33	0.1285	0.6884	0.0083
AnkleSpeed	FemurRetraction	-0.3357	33	-0.6088	0.0086	0.0562
AnkleSpeed	FemurRetractionSpeed	-0.2483	33	-0.5452	0.1038	0.1635
AnkleExtension	Speed	0.1933	33	-0.1607	0.5032	0.2812
AnkleExtension	StrideLength	0.2019	33	-0.1519	0.5099	0.2598
AnkleExtension	StepFrequency	-0.0664	33	-0.4006	0.2834	0.7135
AnkleExtension	FemurRotationSpeed	0.0341	33	-0.3129	0.373	0.8506
AnkleExtension	KneeSpeed	0.0879	33	-0.2633	0.4186	0.6265
AnkleExtension	FemurRetraction	-0.1205	33	-0.4454	0.2324	0.5041
AnkleExtension	FemurRetractionSpeed	-0.5018	33	-0.7209	-0.1915	0.0029
AnkleExtension	AnkleSpeed	0.6412	33	0.382	0.8069	<.0001
KneeExtension	Speed	-0.1467	33	-0.4665	0.2071	0.4154
KneeExtension	StrideLength	-0.0875	33	-0.4183	0.2637	0.6281
KneeExtension	StepFrequency	-0.0467	33	-0.3839	0.3014	0.7964
KneeExtension	FemurRotationSpeed	0.061	33	-0.2884	0.396	0.736
KneeExtension	KneeSpeed	0.8054	33	0.6388	0.8999	<.0001
KneeExtension	FemurRetraction	-0.2642	33	-0.557	0.087	0.1373
KneeExtension	FemurRetractionSpeed	-0.3273	33	-0.6028	0.0181	0.063
KneeExtension	AnkleSpeed	0.0403	33	-0.3073	0.3784	0.8237
KneeExtension	AnkleExtension	0.1341	33	-0.2193	0.4564	0.457
FemurRotation	Speed	0.2994	33	-0.049	0.5828	0.0906
FemurRotation	StrideLength	0.166	33	-0.188	0.4819	0.3557
FemurRotation	StepFrequency	0.1067	33	-0.2456	0.4341	0.5546
FemurRotation	FemurRotationSpeed	0.3376	33	-0.0064	0.6102	0.0547
FemurRotation	KneeSpeed	0.0687	33	-0.2813	0.4025	0.7042
FemurRotation	FemurRetraction	0.1883	33	-0.1657	0.4993	0.294
FemurRotation	FemurRetractionSpeed	-0.1475	33	-0.4672	0.2062	0.4127
FemurRotation	AnkleSpeed	0.0613	33	-0.288	0.3963	0.7345
FemurRotation	AnkleExtension	0.0096	33	-0.3348	0.3518	0.9575
FemurRotation	KneeExtension	0.022	33	-0.3237	0.3626	0.9031
