# Supplementary material for: Individuals of the common Namib Day Gecko vary in how adaptive simplification alters sprint biomechanics
Source: Sci Rep. 2017 Nov 15;7:15595. doi: 10.1038/s41598-017-15459-6 (PMC5688112; doi:10.1038/s41598-017-15459-6)
Supplement: Supplementary file 2 — Dataset 2 [file 41598_2017_15459_MOESM2_ESM.xlsx]

## Sheet: Sheet1
Correlations	Level
	Speed	StrideLength	StepFrequency	FemurRotationSpeed	KneeSpeed	FemurRetraction	FemurRetractionSpeed	AnkleSpeed	AnkleExtension	KneeExtension	FemurRotation
Speed	1	0.4445	0.6648	0.2013	0.6772	-0.0861	0.406	0.6614	0.3719	0.3185	0.028
StrideLength	0.4445	1	-0.3523	0.1468	0.1206	0.3218	0.1032	0.1963	0.4504	0.4439	0.3886
StepFrequency	0.6648	-0.3523	1	0.0885	0.6181	-0.3131	0.3632	0.5494	0.0292	-0.0272	-0.2386
FemurRotationSpeed	0.2013	0.1468	0.0885	1	0.2532	0.0116	0.0875	0.1003	0.0587	0.242	0.3944
KneeSpeed	0.6772	0.1206	0.6181	0.2532	1	-0.272	0.0637	0.653	0.4006	0.7633	0.0266
FemurRetraction	-0.0861	0.3218	-0.3131	0.0116	-0.272	1	0.3919	0.0473	0.2462	-0.029	0.3141
FemurRetractionSpeed	0.406	0.1032	0.3632	0.0875	0.0637	0.3919	1	0.0496	-0.1532	-0.2109	0.0644
AnkleSpeed	0.6614	0.1963	0.5494	0.1003	0.653	0.0473	0.0496	1	0.8485	0.4042	-0.1359
AnkleExtension	0.3719	0.4504	0.0292	0.0587	0.4006	0.2462	-0.1532	0.8485	1	0.5078	-0.027
KneeExtension	0.3185	0.4439	-0.0272	0.242	0.7633	-0.029	-0.2109	0.4042	0.5078	1	0.2535
FemurRotation	0.028	0.3886	-0.2386	0.3944	0.0266	0.3141	0.0644	-0.1359	-0.027	0.2535	1
Covariance Matrix	Level
	Speed	StrideLength	StepFrequency	FemurRotationSpeed	KneeSpeed	FemurRetraction	FemurRetractionSpeed	AnkleSpeed	AnkleExtension	KneeExtension	FemurRotation
Speed	0.12223	0.01444	0.02516	0.02245	0.04077	-0.00616	0.0471	0.04677	0.02291	0.01497	0.00095
StrideLength	0.01444	0.00863	-0.00354	0.00435	0.00193	0.00612	0.00318	0.00369	0.00738	0.00555	0.00351
StepFrequency	0.02516	-0.00354	0.01172	0.00306	0.01153	-0.00694	0.01305	0.01203	0.00056	-0.0004	-0.00251
FemurRotationSpeed	0.02245	0.00435	0.00306	0.1018	0.01391	0.00076	0.00926	0.00647	0.0033	0.01038	0.01224
KneeSpeed	0.04077	0.00193	0.01153	0.01391	0.02966	-0.00959	0.00364	0.02275	0.01216	0.01767	0.00045
FemurRetraction	-0.00616	0.00612	-0.00694	0.00076	-0.00959	0.04187	0.02661	0.00196	0.00888	-0.0008	0.00625
FemurRetractionSpeed	0.0471	0.00318	0.01305	0.00926	0.00364	0.02661	0.11013	0.00333	-0.00896	-0.00941	0.00208
AnkleSpeed	0.04677	0.00369	0.01203	0.00647	0.02275	0.00196	0.00333	0.04092	0.03025	0.01099	-0.00267
AnkleExtension	0.02291	0.00738	0.00056	0.0033	0.01216	0.00888	-0.00896	0.03025	0.03106	0.01203	-0.00046
KneeExtension	0.01497	0.00555	-0.0004	0.01038	0.01767	-0.0008	-0.00941	0.01099	0.01203	0.01808	0.00332
FemurRotation	0.00095	0.00351	-0.00251	0.01224	0.00045	0.00625	0.00208	-0.00267	-0.00046	0.00332	0.00947
Correlations	Incline
	Speed	StrideLength	StepFrequency	FemurRotationSpeed	KneeSpeed	FemurRetraction	FemurRetractionSpeed	AnkleSpeed	AnkleExtension	KneeExtension	FemurRotation
Speed	1	0.1669	0.5842	0.2821	0.1992	-0.1919	0.2126	0.5539	0.1933	-0.1467	0.2994
StrideLength	0.1669	1	-0.696	-0.0485	-0.4829	0.2276	0.0309	-0.4155	0.2019	-0.0875	0.166
StepFrequency	0.5842	-0.696	1	0.2454	0.5391	-0.3065	0.1697	0.7123	-0.0664	-0.0467	0.1067
FemurRotationSpeed	0.2821	-0.0485	0.2454	1	0.1648	-0.4887	-0.0281	0.2035	0.0341	0.061	0.3376
KneeSpeed	0.1992	-0.4829	0.5391	0.1648	1	-0.3875	-0.1651	0.4519	0.0879	0.8054	0.0687
FemurRetraction	-0.1919	0.2276	-0.3065	-0.4887	-0.3875	1	0.2461	-0.3357	-0.1205	-0.2642	0.1883
FemurRetractionSpeed	0.2126	0.0309	0.1697	-0.0281	-0.1651	0.2461	1	-0.2483	-0.5018	-0.3273	-0.1475
AnkleSpeed	0.5539	-0.4155	0.7123	0.2035	0.4519	-0.3357	-0.2483	1	0.6412	0.0403	0.0613
AnkleExtension	0.1933	0.2019	-0.0664	0.0341	0.0879	-0.1205	-0.5018	0.6412	1	0.1341	0.0096
KneeExtension	-0.1467	-0.0875	-0.0467	0.061	0.8054	-0.2642	-0.3273	0.0403	0.1341	1	0.022
FemurRotation	0.2994	0.166	0.1067	0.3376	0.0687	0.1883	-0.1475	0.0613	0.0096	0.022	1
Covariance Matrix	Incline
	Speed	StrideLength	StepFrequency	FemurRotationSpeed	KneeSpeed	FemurRetraction	FemurRetractionSpeed	AnkleSpeed	AnkleExtension	KneeExtension	FemurRotation
Speed	0.03767	0.00272	0.01171	0.01942	0.00658	-0.00745	0.01039	0.01371	0.00311	-0.00383	0.00571
StrideLength	0.00272	0.00705	-0.00603	-0.00144	-0.0069	0.00382	0.00065	-0.00445	0.00141	-0.00099	0.00137
StepFrequency	0.01171	-0.00603	0.01066	0.00899	0.00947	-0.00633	0.00441	0.00938	-0.00057	-0.00065	0.00108
FemurRotationSpeed	0.01942	-0.00144	0.00899	0.12577	0.00994	-0.03465	-0.00251	0.0092	0.001	0.00291	0.01176
KneeSpeed	0.00658	-0.0069	0.00947	0.00994	0.02895	-0.01318	-0.00707	0.0098	0.00124	0.01845	0.00115
FemurRetraction	-0.00745	0.00382	-0.00633	-0.03465	-0.01318	0.03998	0.01239	-0.00856	-0.002	-0.00711	0.0037
FemurRetractionSpeed	0.01039	0.00065	0.00441	-0.00251	-0.00707	0.01239	0.06339	-0.00797	-0.01048	-0.01109	-0.00365
AnkleSpeed	0.01371	-0.00445	0.00938	0.0092	0.0098	-0.00856	-0.00797	0.01625	0.00678	0.00069	0.00077
AnkleExtension	0.00311	0.00141	-0.00057	0.001	0.00124	-0.002	-0.01048	0.00678	0.00688	0.0015	8e-05
KneeExtension	-0.00383	-0.00099	-0.00065	0.00291	0.01845	-0.00711	-0.01109	0.00069	0.0015	0.01813	0.00029
FemurRotation	0.00571	0.00137	0.00108	0.01176	0.00115	0.0037	-0.00365	0.00077	8e-05	0.00029	0.00965
