# Supplementary material for: Individuals of the common Namib Day Gecko vary in how adaptive simplification alters sprint biomechanics
Source: Sci Rep. 2017 Nov 15;7:15595. doi: 10.1038/s41598-017-15459-6 (PMC5688112; doi:10.1038/s41598-017-15459-6)
Supplement: Supplementary file 3 — Dataset 3 [file 41598_2017_15459_MOESM3_ESM.xlsx]

## Sheet: Sheet1
Variance Inflation Factors	Level
	Speed	StrideLength	StepFrequency	FemurRotationSpeed	KneeSpeed	FemurRetraction	FemurRetractionSpeed	AnkleSpeed	AnkleExtension	KneeExtension	FemurRotation
Speed	37.6287	-30.8275	-41.8019	-1.1171	-3.0974	0.5099	0.881	16.0054	-12.4142	2.6129	2.4375
StrideLength	-30.8275	28.0362	42.2585	1.0753	0.8188	0.4421	-2.4566	-22.9844	16.9127	-1.488	-2.6669
StepFrequency	-41.8019	42.2585	248.294	3.9752	-141.358	-4.1187	-6.8696	-217.608	176.28	106.1	-3.8012
FemurRotationSpeed	-1.1171	1.0753	3.9752	1.3647	-2.7581	0.0265	-0.1929	-2.4653	1.9011	1.923	-0.6702
KneeSpeed	-3.0974	0.8188	-141.358	-2.7581	209.265	15.7941	-7.7122	35.2718	-31.21	-162.442	2.2359
FemurRetraction	0.5099	0.4421	-4.1187	0.0265	15.7941	4.105	-2.8494	-7.4497	4.4122	-12.1105	-0.5281
FemurRetractionSpeed	0.881	-2.4566	-6.8696	-0.1929	-7.7122	-2.8494	3.9302	15.4071	-11.0249	6.587	0.3404
AnkleSpeed	16.0054	-22.9844	-217.608	-2.4653	35.2718	-7.4497	15.4071	321.032	-260.445	-21.6379	0.0342
AnkleExtension	-12.4142	16.9127	176.28	1.9011	-31.21	4.4122	-11.0249	-260.445	213.902	18.8604	0.8331
KneeExtension	2.6129	-1.488	106.1	1.923	-162.442	-12.1105	6.587	-21.6379	18.8604	127.994	-2.1216
FemurRotation	2.4375	-2.6669	-3.8012	-0.6702	2.2359	-0.5281	0.3404	0.0342	0.8331	-2.1216	1.9751
Variance Inflation Factors	Incline
	Speed	StrideLength	StepFrequency	FemurRotationSpeed	KneeSpeed	FemurRetractoin	FemurRetractionSpeed	AnkleSpeed	AnkleExtension	KneeExtension	FemurRotation
Speed	104.475	-118.767	-143.137	-0.2033	43.212	-1.0364	2.4474	-35.7098	19.4528	-37.2848	4.1983
StrideLength	-118.767	138.555	160.832	0.6384	-45.7659	2.0756	-4.1659	44.4147	-25.9741	40.054	-6.046
StepFrequency	-143.137	160.832	279.653	-1.6079	-109.164	0.389	-5.7186	-22.7558	23.1358	90.3793	-7.3885
FemurRotationSpeed	-0.2033	0.6384	-1.6079	2.0317	2.602	1.396	-0.6376	1.0682	-1.0543	-1.9858	-1.1067
KneeSpeed	43.212	-45.7659	-109.164	2.602	84.7317	1.2244	-1.1555	3.4935	-7.1361	-70.4245	0.6193
FemurRetractoin	-1.0364	2.0756	0.389	1.396	1.2244	2.5136	-1.0742	2.2521	-1.9469	-0.5104	-1.3711
FemurRetractionSpeed	2.4474	-4.1659	-5.7186	-0.6376	-1.1555	-1.0742	2.6568	1.8267	-0.0271	1.1833	1.32
AnkleSpeed	-35.7098	44.4147	-22.7558	1.0682	3.4935	2.2521	1.8267	96.226	-64.526	0.6803	-0.308
AnkleExtension	19.4528	-25.9741	23.1358	-1.0543	-7.1361	-1.9469	-0.0271	-64.526	45.3438	3.4557	0.6747
KneeExtension	-37.2848	40.054	90.3793	-1.9858	-70.4245	-0.5104	1.1833	0.6803	3.4557	59.8811	-0.75
FemurRotation	4.1983	-6.046	-7.3885	-1.1067	0.6193	-1.3711	1.32	-0.308	0.6747	-0.75	2.3483
